# Supplementary material for: Development, confirmation, and application of a seeded Escherichia coli process control organism to validate Salmonella enterica serovar Typhi environmental surveillance methods
Source: PLoS One. 2024 May 7;19(5):e0301624. doi: 10.1371/journal.pone.0301624 (PMC11075847; doi:10.1371/journal.pone.0301624)
Supplement: S1 Data — (XLSX) [file pone.0301624.s002.xlsx]

## Sheet: Duplex Validation
Dilution	Target	Type	Cq
0	S. Typhi	S. Typhi Diluted and PCO Constant	22.31
-1	S. Typhi	S. Typhi Diluted and PCO Constant	29.62
-2	S. Typhi	S. Typhi Diluted and PCO Constant	41.77
0	S. Typhi	S. Typhi Diluted and PCO Constant	21.46
-1	S. Typhi	S. Typhi Diluted and PCO Constant	26.2
-2	S. Typhi	S. Typhi Diluted and PCO Constant	40.1
0	S. Typhi	S. Typhi Diluted and PCO Constant	21.54
-1	S. Typhi	S. Typhi Diluted and PCO Constant	27.05
-2	S. Typhi	S. Typhi Diluted and PCO Constant	39.17
0	S. Typhi	Both	22.27
-1	S. Typhi	Both	27.11
-2	S. Typhi	Both	28.57
-3	S. Typhi	Both	36.16
0	S. Typhi	Both	21.82
-1	S. Typhi	Both	26.55
-2	S. Typhi	Both	27.58
-3	S. Typhi	Both	33.72
-4	S. Typhi	Both	37.17
0	S. Typhi	Both	22.02
-1	S. Typhi	Both	26.13
-2	S. Typhi	Both	30.39
-3	S. Typhi	Both	35.33
0	PCO	PCO Diluted and S. Typhi Constant	23.56
-1	PCO	PCO Diluted and S. Typhi Constant	25.29
-2	PCO	PCO Diluted and S. Typhi Constant	34.72
-3	PCO	PCO Diluted and S. Typhi Constant	41.68
0	PCO	PCO Diluted and S. Typhi Constant	23.43
-1	PCO	PCO Diluted and S. Typhi Constant	25.39
-2	PCO	PCO Diluted and S. Typhi Constant	34.97
0	PCO	PCO Diluted and S. Typhi Constant	22.32
-1	PCO	PCO Diluted and S. Typhi Constant	25.22
-2	PCO	PCO Diluted and S. Typhi Constant	32.05
0	PCO	Both	22.5
-1	PCO	Both	25.1
-2	PCO	Both	27.59
-3	PCO	Both	32.1
-4	PCO	Both	34.09
-5	PCO	Both	36.52
-6	PCO	Both
0	PCO	Both	24.72
-1	PCO	Both	24.91
-2	PCO	Both	28.23
-3	PCO	Both	31.75
-4	PCO	Both	35.76
-5	PCO	Both	39.1
-6	PCO	Both	42.03
0	PCO	Both	23.29
-1	PCO	Both	24.63
-2	PCO	Both	28.09
-3	PCO	Both	32.29
-4	PCO	Both	34.28
-5	PCO	Both
-6	PCO	Both

## Sheet: Seattle Lab studies
Experiment	Method	Method replicate	Ty2					PCO
			Seeding level	Rep1 Cq	Rep2 Cq	Average Cq		Seeding level	Rep1 Cq	Rep2 Cq	Average Cq
E11	Membrane filtration	1	0.1	NaN	33.42	33.42		10	30.86	33.61	32.235
		2	0.1	36.1	33.69	34.895		10	33.56	38.55	36.055
		3	1	32.86	NaN	32.86		10	34.4	34.24	34.32
		4	1	32.74	34.71	33.725		10	34.49	33.75	34.12
		5	1	44.84	NaN	-		100	30.18	30.16	30.17
		6	1	40.03	35.37	35.37		100	30.6	30.37	30.485
	Filter cartridge	1	0.1	39.19	42.71	39.19		10	31.69	31.96	31.825
		2	0.1	NaN	37.63	37.63		10	30.46	30.57	30.515
		3	1	33.17	35.85	34.51		10	30.86	30.64	30.75
		4	1	35.16	33.49	34.325		10	32.07	32.22	32.145
		5	1	NaN	NaN	-		100	28.61	28.63	28.62
		6	1	NaN	NaN	-		100	28.82	28.84	28.83
	Recirculating Moore swab	1	0.1	29.99	30.17	30.08		10	34.75	33.56	34.155
		2	0.1	33.07	32.64	32.855		10	33.16	31.76	32.46
		3	1	29.43	29.31	29.37		10	33.8	33.46	33.63
		4	1	31.32	35.85	33.585		10	31.5	33.69	32.595
		5	1	30.47	30.78	30.625		100	29.54	29.54	29.54
		6	1	35.71	34.94	35.325		100	30.09	30.13	30.11
E12	Membrane filtration	1	0.1	NaN	NaN	-		10	32.03	32.05	32.04
		2	0.1	NaN	NaN	-		10	31.68	31.46	31.57
		3	0.1	NaN	NaN	-		10	31.91	32.07	31.99
		4	10	31.97	32.08	32.025		10	32.5	31.96	32.23
		5	10	32.4	32.34	32.37		10	31.85	31.12	31.485
		6	10	32.69	31.77	32.23		10	32.05	32.13	32.09
	Filter cartridge	1	0.1	NaN	NaN	-		10	30.6	30.59	30.595
		2	0.1	NaN	NaN	-		10	30.58	30.57	30.575
		3	0.1	NaN	NaN	-		10	31.44	31.35	31.395
		4	10	31.74	32.45	32.095		10	31.51	31.42	31.465
		5	10	32.02	32.11	32.065		10	31.43	31.7	31.565
		6	10	31.54	31.36	31.45		10	31.16	31.01	31.085
	Recirculating Moore swab	1	0.1	NaN	NaN	-		10	30.8	30.88	30.84
		2	0.1	NaN	NaN	-		10	31.47	31.35	31.41
		3	0.1	NaN	NaN	-		10	31.7	32.06	31.88
		4	10	NaN	34.57	34.57		10	NaN	31.41	31.41
		5	10	36.26	35	35.63		10	31.49	31.12	31.305
		6	10	34.01	35.54	34.775		10	31.56	31.62	31.59
E13	Membrane filtration	1	0.1	NaN	NaN	-		1	39.29	42.04	39.29
		2	0.1	NaN	NaN	-		1	NaN	NaN	-
		3	0.1	NaN	NaN	-		1	NaN	43.93	-
		4	0.1	NaN	NaN	-		10	35.25	35.74	35.495
		5	0.1	NaN	NaN	-		10	34.53	34.75	34.64
		6	0.1	NaN	NaN	-		10	33.79	34.67	34.23
	Filter cartridge	1	0.1	NaN	NaN	-		1	33.86	35.47	34.665
		2	0.1	NaN	NaN	-		1	38.68	41.55	38.68
		3	0.1	NaN	NaN	-		1	41.15	36.34	36.34
		4	0.1	NaN	NaN	-		10	33.31	32.65	32.98
		5	0.1	NaN	NaN	-		10	32.28	31.87	32.075
		6	0.1	NaN	NaN	-		10	32.13	32.29	32.21
	Recirculating Moore swab	1	0.1	NaN	NaN	-		1	41.49	38.12	38.12
		2	0.1	NaN	NaN	-		1	NaN	NaN	-
		3	0.1	NaN	NaN	-		1	40.64	40.73	-
		4	0.1	NaN	NaN	-		10	33.19	34.41	33.8
		5	0.1	NaN	NaN	-		10	34.76	33.27	34.015
		6	0.1	NaN	NaN	-		10	33.79	34.69	34.24
E14	Membrane filtration	1	0.1	NaN	38.33	38.33		1	NaN	36.64	36.64
		2	0.1	NaN	NaN	-		1	36.23	38.47	37.35
		3	0.1	37.88	35.23	36.555		1	37.75	38.66	38.205
		4	0.1	NaN	35.91	35.91		10	32.4	33	32.7
		5	0.1	NaN	NaN	-		10	NaN	32.58	32.58
		6	0.1	37.63	NaN	37.63		10	32.93	32.09	32.51
	Filter cartridge	1	0.1	NaN	NaN	-		1	34.47	34.5	34.485
		2	0.1	NaN	NaN	-		1	34.11	33.01	33.56
		3	0.1	NaN	NaN	-		1	35.27	34.67	34.97
		4	0.1	NaN	NaN	-		10	31.5	31.31	31.405
		5	0.1	NaN	NaN	-		10	31.34	31.56	31.45
		6	0.1	NaN	NaN	-		10	31.57	31.42	31.495
	Recirculating Moore swab	1	0.1	NaN	NaN	-		1	NaN	NaN	-
		2	0.1	NaN	NaN	-		1	38.51	35.24	36.875
		3	0.1	32.69	32.61	32.65		1	39.19	37.12	38.155
		4	0.1	30.81	30.58	30.695		10	32.29	33.2	32.745
		5	0.1	NaN	NaN	-		10	32.85	32.5	32.675
		6	0.1	31.13	31.76	31.445		10	34.25	33.33	33.79
	Differential centrifugation	1	0.1	NaN	NaN	-		1	36.37	36.56	36.465
		2	0.1	NaN	NaN	-		1	35.09	34.96	35.025
		3	0.1	NaN	34.79	34.79		1	NaN	37.19	37.19
		4	0.1	34.24	34.64	34.44		10	32.67	32.99	32.83
		5	0.1	NaN	NaN	-		10	32.28	32.31	32.295
		6	0.1	NaN	NaN	-		10	32.69	32.9	32.795

## Sheet: Vellore field study
		PCO				staG
Method	Method replicate	Rep1 Cq	Rep2 Cq	Average Cq		Rep1 Cq	Rep2 Cq	Average Ct
Site 1
Recirculating Moore Swab	1	31.13	32.02	31.575		NaN	NaN	NaN
	2	30.92	31.93	31.425		NaN	NaN	NaN
	3	32.83	32.46	32.645		NaN	NaN	NaN
Membrane filtration	1	33.42	33.59	33.505		NaN	NaN	NaN
	2	34.23	33.38	33.805		NaN	NaN	NaN
	3	34.24	34.02	34.13		NaN	NaN	NaN
Filter cartridge	1	33.76	34.4	34.08		NaN	NaN	NaN
	2	32.52	31.96	32.24		NaN	NaN	NaN
	3	32.66	32.81	32.735		NaN	NaN	NaN
Site 2
Recirculating Moore Swab	1	32.6	32.1	32.35		NaN	34.7	34.7
	2	33.04	31.82	32.43		35.3	NaN	35.3
	3	31.4	30.9	31.15		34.72	36.65	35.685
Membrane filtration	1	34.27	33.9	34.085		NaN	NaN	NaN
	2	32.01	31.67	31.84		NaN	NaN	NaN
	3	33.24	34.08	33.66		NaN	36.4	36.4
Filter cartridge	1	32	32.52	32.26		39.83	NaN	39.83
	2	31.57	31.71	31.64		NaN	NaN	NaN
	3	33.07	33	33.035		NaN	NaN	NaN
Site 3
Recirculating Moore Swab	1	33.85	27.76	30.805		34.22	34.23	34.225
	2	33.23	32.54	32.885		35.92	40.85	38.385
	3	33.66	34.42	34.04		38.31	33.88	36.095
Membrane filtration	1	36.1	34.91	35.505		NaN	NaN	NaN
	2	34.61	34.77	34.69		NaN	NaN	NaN
	3	36.18	35.3	35.74		NaN	NaN	NaN
Filter cartridge	1	33.15	33.99	33.57		NaN	NaN	NaN
	2	35.82	34.43	35.125		NaN	NaN	NaN
	3	34.3	32.26	33.28		NaN	NaN	NaN
Site 4
Recirculating Moore Swab	1	33.62	39.61	36.615		34.98	37.45	36.215
	2	34.71	34.17	34.44		35.5	NaN	35.5
	3	44.1	34.92	39.51		34.77	34.51	34.64
Membrane filtration	1	34.79	33.84	34.315		NaN	NaN	NaN
	2	32.9	33.51	33.205		NaN	NaN	NaN
	3	34.94	32.95	33.945		NaN	NaN	NaN
Filter cartridge	1	31.7	32.07	31.885		41.98	NaN	41.98
	2	32.75	33.33	33.04		NaN	NaN	NaN
	3	31.61	31.95	31.78		NaN	NaN	NaN

## Sheet: Blantyre field study
		PCO				staG				ttr				tviB
Method	Swab information	Rep1 Cq	Rep2 Cq	Rep3 Cq		Rep1 Cq	Rep2 Cq	Rep3 Cq		Rep1 Cq	Rep2 Cq	Rep3 Cq		Rep1 Cq	Rep2 Cq	Rep3 Cq
Site 1 (Manase)
Membrane filtration	Paired	19.7268	27.4923	20.3518		NaN	NaN	NaN		NaN	NaN	NaN		NaN	NaN	NaN
Moore swab		Not Done	Not Done	Not Done		30.4932	30.9098	29.5998		27.872	28.0857	28.2951		38.3602	NaN	NaN
Membrane filtration	Paired	19.6432	19.509	35.6636		NaN	NaN	NaN		37.7136	38.8096	NaN		NaN	NaN	NaN
Moore swab		Not Done	Not Done	Not Done		NaN	NaN	20.7162		32.7173	33.3557	35.1417		NaN	NaN	NaN
Membrane filtration	Paired	19.8468	18.7203	18.4984		NaN	NaN	NaN		31.0291	31.2959	31.4877		30.8239	30.8854	30.9106
Moore swab		Not Done	Not Done	Not Done		29.2567	29.5918	29.8029		28.5899	28.6853	28.9433		30.3863	30.7052	31.1918
Membrane filtration	Paired	31.2615	21.5676	NaN		NaN	NaN	32.4583		31.7763	NaN	NaN		NaN	NaN	NaN
Moore swab		Not Done	Not Done	Not Done		29.9652	29.249	29.428		29.9947	30.1882	30.5426		36.5788	NaN	NaN
Membrane filtration	Paired	18.7653	18.4802	18.593		NaN	NaN	NaN		34.2223	34.4467	35.8059		33.9838	34.4539	35.0092
Moore swab		Not Done	Not Done	Not Done		NaN	32.3704	32.358		31.563	31.9934	NaN		33.5192	33.9523	NaN
Membrane filtration	Swab Lost	20.7707	20.4954	20.5115		NaN	NaN	NaN		31.487	31.5475	31.6696		31.1873	31.7522	31.7564
Site 2 (Mbayani)
Membrane filtration	Paired	NaN	21.5965	21.774		NaN	NaN	NaN		NaN	NaN	NaN		NaN	NaN	NaN
Moore swab		Not Done	Not Done	Not Done		NaN	28.9687	29.0739		26.4678	26.4678	NaN		NaN	NaN	NaN
Membrane filtration	Paired	23.99	NaN	31.8118		NaN	NaN	NaN		NaN	NaN	NaN		NaN	NaN	NaN
Moore swab		Not Done	Not Done	Not Done		30.0153	30.732	29.9806		26.7783	26.9087	27.0049		NaN	NaN	NaN
Membrane filtration	Swab Lost	20.5979	31.7158	16.9872		NaN	NaN	NaN		NaN	NaN	NaN		NaN	NaN	NaN
Membrane filtration	Paired	NaN	20.4872	19.8326		NaN	14.1787	NaN		37.5715	NaN	NaN		NaN	NaN	NaN
Moore swab		Not Done	Not Done	Not Done		32.6033	33.0313	33.1145		32.3639	32.4507	29.6481		NaN	NaN	NaN
Membrane filtration	Paired	19.2256	18.5517	18.1159		NaN	NaN	NaN		36.8204	NaN	NaN		NaN	NaN	NaN
Moore swab		Not Done	Not Done	Not Done		32.6666	32.8839	33.9943		32.8497	32.8593	34.241		NaN	NaN	NaN
Membrane filtration	Swab Lost	18.1159	20.5115	20.7707		NaN	NaN	NaN		NaN	NaN	NaN		NaN	NaN	NaN
Site 3 (Ndirande)
Membrane filtration	Swab Lost	NaN	19.9944	19.7745		NaN	NaN	NaN		NaN	NaN	NaN		NaN	NaN	NaN
Membrane filtration	Swab Lost	NaN	18.7145	19.0099		NaN	NaN	NaN		38.4031	NaN	NaN		33.8143	NaN	NaN
Membrane filtration	Paired	NaN	21.3922	21.2703		NaN	NaN	19.6948		NaN	NaN	NaN		NaN	NaN	NaN
Moore swab		Not Done	Not Done	Not Done		31.4657	NaN	30.1786		27.3881	27.5376	27.5503		38.5891	NaN	NaN
Membrane filtration	Swab Lost	NaN	20.6095	19.7726		NaN	NaN	NaN		NaN	NaN	NaN		NaN	NaN	NaN
Membrane filtration	Paired	26.8861	17.8496	NaN		NaN	NaN	NaN		NaN	NaN	37.5715		NaN	NaN	NaN
Moore swab		Not Done	Not Done	Not Done		33.1145	31.7552	34.6337		29.6481	29.8164	30.5536		NaN	NaN	NaN
Membrane filtration	Swab Lost	21.2703	19.9944	21.774		NaN	NaN	NaN		NaN	NaN	NaN		NaN	NaN	NaN
